# Supplementary material for: Enhancer of Zeste Homolog 2 (EZH2) Contributes to Rod Photoreceptor Death Process in Several Forms of Retinal Degeneration and Its Activity Can Serve as a Biomarker for Therapy Efficacy
Source: Int J Mol Sci. 2021 Aug 28;22(17):9331. doi: 10.3390/ijms22179331 (PMC8430630; doi:10.3390/ijms22179331)
Supplement: Supplementary file 1 [file ijms-22-09331-s001.zip]

Archive with 1 entries (1 files):
- Supplemental_Figures_corrected.pdf
